# Supplementary material for: Genome-wide mapping of the RNA targets of the Pseudomonas aeruginosa riboregulatory protein RsmN
Source: Nucleic Acids Res. 2018 Apr 30;46(13):6823–40. doi: 10.1093/nar/gky324 (PMC6061880; doi:10.1093/nar/gky324)
Supplement: Supplementary Data [file gky324_supplemental_files.zip]

Archive with 2 entries (2 files):
- Norm_freq_RsmN_RNA targets_2018_03_12.xlsx
- Supplementary_Data_2018_04_10.pdf
