# Supplementary material for: Genome-wide mapping of the RNA targets of the Pseudomonas aeruginosa riboregulatory protein RsmN
Source: Nucleic Acids Res. 2018 Apr 30;46(13):6823–40. doi: 10.1093/nar/gky324 (PMC6061880; doi:10.1093/nar/gky324)
Supplement: Supplementary Data [file gky324_supplemental_files.zip › Norm_freq_RsmN_RNA targets_2018_03_12.xlsx]

## Sheet: Norm freq RsmN RNA targets
				Positive strand			Negative strand			Preliminary experiment
Locus Tag	Gene	Product or function	RsmA control	Start	End	Average	Start	End	Average	Start	End	Average
PA0004	gyrB	DNA gyrase subunit B		6522	6730	2.69767				6714	6727	2.78624
PA0040		conserved hypothetical protein		40853	40944	2.92757				23098	23123	2.5676
PA0042		hypothetical protein					56248	56356	3.16417	56275	56394	2.65889
PA0044	exoT	exoenzyme T	+	59609	60183	3.2119				59597	60167	2.82498
PA0046		hypothetical protein					61559	61718	2.91945	61532	61870	3.02808
PA0072	tagS1	TagS1								85695	85769	2.72296
PA0073	tagT1	TagT1								86592	86673	2.76132
PA0074	ppkA	serine/threonine protein kinase PpkA	+	89765	89800	2.65806				89704	89750	2.68128
PA0081	fha1	Fha1					99344	100015	3.0302	99388	100259	3.08799
PA0082	tssA1	TssA1	+	100401	100443	2.9008				99388	100259	3.08799
PA0083	tssB1	TssB1	+	101340	101390	2.90886
PA0084	tssC1	TssC1	+	101723	101784	2.80725
PA0086	tagJ1	TagJ1		104043	104093	3.0797				103996	104091	2.65281
PA0097		hypothetical protein		117992	118051	2.79829
PA0103		probable sulfate transporter								124663	124884	2.63359
PA0111		hypothetical protein		132635	133050	2.86657				132563	132980	2.91825
PA0113		probable cytochrome c oxidase assembly factor		134695	134779	2.6705
PA0118		hypothetical protein								138356	138509	2.62087
PA0123		probable transcriptional regulator		143074	143130	2.68612
PA0139	ahpC	alkyl hydroperoxide reductase subunit C		158611	158886	2.74104				158770	158794	2.55586
PA0140	ahpF	alkyl hydroperoxide reductase subunit F		158916	159032	2.75252
PA0141		conserved hypothetical protein					160924	161030	2.65127
PA0146		conserved hypothetical protein		166481	166645	2.81112				166423	166672	2.9737
PA0147		probable oxidoreductase		167601	167635	2.86957
PA0151		probable TonB-dependent receptor					171745	171780	2.83514	171735	171757	2.61431
PA0153	pcaH	protocatechuate 3,4-dioxygenase, beta subunit								174703	174767	2.68106
PA0169	siaD	SiaD					193323	193472	2.78572	193215	193592	2.96024
PA0170		hypothetical protein								193929	193986	2.62616
PA0173		probable methylesterase					197026	197060	2.93179	197357	197384	2.6082
PA0179		probable two-component response regulator					204034	204505	2.73064	204385	204632	2.63204
PA0185		probable permease of ABC transporter								212054	212263	2.92275
PA0199	exbD1	transport protein ExbD		229027	229240	3.09814				228968	229252	3.03849
PA0200		hypothetical protein					229250	229700	2.73639
PA0208	mdcA	malonate decarboxylase alpha subunit	+	237415	237496	2.86373
PA0209		conserved hypothetical protein	+	239375	239456	2.78101
PA0211	mdcD	malonate decarboxylase beta subunit	+	240186	240234	2.70901
PA0241		probable major facilitator superfamily (MFS) transporter	+							272395	272506	2.71631
PA0273		probable major facilitator superfamily (MFS) transporter								308373	308497	2.82371
PA0275		probable transcriptional regulator								310569	310645	2.58337
PA0295		probable periplasmic polyamine binding protein	+				332875	332918	2.74792
PA0328	aaaA	arginine-specific autotransporter AaaA	+				368477	368578	2.58047
PA0359		hypothetical protein		402843	402976	2.85256
PA0366		probable aldehyde dehydrogenase					410081	410172	2.68523	410057	410209	2.67904
PA0387		conserved hypothetical protein					428855	428945	2.58434
PA0397		probable cation efflux system protein		439189	439270	2.69333
PA0403	pyrR	transcriptional regulator PyrR					446160	446219	2.70931
PA0427	oprM	Major intrinsic multiple antibiotic resistance efflux outer membrane protein OprM precursor	9	477635	477820	2.68294
PA0434		hypothetical protein								486717	486833	2.5915
PA0441	dht	dihydropyrimidinase					496152	496179	2.65723
PA0442		hypothetical protein								496400	496460	2.81427
PA0447	gcdH	glutaryl-CoA dehydrogenase		503323	503414	2.68321
PA0449		hypothetical protein	+	505159	505607	2.82252				505184	505607	2.83886
PA0451		conserved hypothetical protein		508401	508453	2.75111
PA0460		hypothetical protein								521180	521270	2.56611
PA0462		hypothetical protein		522075	522472	2.69614
PA0464	creC	two-component sensor CreC		524189	524419	2.92753				524111	524465	2.67261
PA0466		hypothetical protein								526901	526981	2.66306
PA0497		hypothetical protein		556946	556968	2.81118
PA0505		hypothetical protein		564251	564345	2.75368
PA0506		probable acyl-CoA dehydrogenase		566499	566766	2.74118
PA0519	nirS	nitrite reductase precursor					580020	580136	2.86374	579884	580100	2.58499
PA0521		probable cytochrome c oxidase subunit		581451	581523	2.82521
PA0523	norC	nitric-oxide reductase subunit C		582063	582541	3.50144				582002	583030	2.83506
PA0524	norB	nitric-oxide reductase subunit B		582562	583046	3.49711				582002	583030	2.83506
PA0525		probable dinitrification protein NorD		583668	583957	2.97245
PA0526		hypothetical protein					585671	585862	2.84099
PA0527	dnr	transcriptional regulator Dnr					586378	586616	2.81265
PA0527.1	rsmY	regulatory RNA RsmY		586863	587012	3.29144				586861	586976	3.55511
PA0528		probable transcriptional regulator		587059	587127	2.82786
PA0545		hypothetical protein		603581	603613	2.66835
PA0563		conserved hypothetical protein					620127	620521	2.94886	620127	620579	3.12651
PA0572		hypothetical protein	+							626266	626840	2.75681
PA0576	rpoD	sigma factor RpoD					634365	634427	2.58178
PA0595	lptD	LPS assembly outer membrane protein LptD								654694	654769	2.64103
PA0599		hypothetical protein		659895	659945	3.00785
PA0605	agtC	probable permease of ABC transporter		667123	667743	3.14162				667168	667704	3.13579
PA0611	prtR	transcriptional regulator PrtR					673369	673777	2.90598	673349	673740	2.78617
PA0620		probable bacteriophage protein					680647	680795	3.4812	680666	680839	3.05738
PA0643		hypothetical protein					700674	700794	2.69859
PA0659		hypothetical protein	+							712820	713048	2.6947
PA0672	hemO	heme oxygenase	+							4782919	4783048	3.06874
PA0675	vreI	ECF sigma factor, VreI					4780467	4780495	2.81743	4780354	4780642	3.22444
PA0691	phdA	prevent-host-death protein A					4753101	4753116	2.63747	4753083	4753148	2.96507
PA0693	exbB2	transport protein ExbB2	+				4748665	4748687	2.66127	4748661	4748702	2.66463
PA0695		hypothetical protein								4747900	4747936	2.76794
PA0702		hypothetical protein								4740515	4740623	2.91213
PA0714		hypothetical protein					4730661	4730711	3.05008	4730851	4730873	2.56266
PA0718		hypothetical protein of bacteriophage Pf1		4726338	4726506	2.97283				4726403	4726433	2.60227
PA0730		probable transferase	+	4717261	4717374	3.07025
PA0737		hypothetical protein					4711060	4711118	2.77634
PA0738		conserved hypothetical protein					4710555	4710572	2.68633
PA0740	sdsA1	SDS hydrolase SdsA1								4708690	4708788	2.79664
PA0763	mucA	anti-sigma factor MucA					4683281	4683337	2.73114
PA0779	asrA	ATP-dependent Lon protease		4669937	4670088	2.87272				4670016	4670026	2.57006
PA0783	putP	sodium/proline symporter PutP		4660280	4660305	2.8463
PA0789		probable amino acid permease					4651925	4652005	2.78294
PA0804		probable oxidoreductase								4632927	4632981	2.6051
PA0820		hypothetical protein		4618799	4618861	2.72667
PA0830		hypothetical protein		4610238	4610283	2.86695
PA0840		probable oxidoreductase					4599812	4599824	2.78189
PA0845	cerN	CerN		4591805	4591825	3.04553
PA0848	ahpB	Alkyl hydroperoxide reductase subunit AhpC (peroxiredoxin)					4587136	4588665	3.12537
PA0849	trxB2	thioredoxin reductase 2					4587136	4588665	3.12537
PA0875		conserved hypothetical protein								4558382	4558445	2.72862
PA0877		probable transcriptional regulator								4555354	4555434	2.90972
PA0884		probable C4-dicarboxylate-binding periplasmic protein		4549026	4549071	3.06589				4548948	4549145	2.88934
PA0892	aotP	arginine/ornithine transport protein AotP								4540061	4540220	2.75834
PA0907		hypothetical protein		4522709	4522787	2.99883
PA0920		hypothetical protein		4509826	4509845	2.84351
PA0952		hypothetical protein	+	4476500	4476555	2.85889
PA0962	dps	DNA-binding ferritin-like protein (oxidative damage protectant)		4467851	4468434	2.7891				4468288	4468305	2.5994
PA0974		conserved hypothetical protein		4457119	4457146	2.80312
PA0975		probable radical activating enzyme		4456578	4456641	2.87744
PA0976		conserved hypothetical protein		4456002	4456040	2.78261
PA0980		hypothetical protein								4453059	4453114	2.68601
PA0982		hypothetical protein		4450906	4451021	2.78052
PA1013	purC	phosphoribosylaminoimidazole-succinocarboxamide synthase		4419518	4419586	2.87652
PA1031		conserved hypothetical protein		4395818	4395838	2.8998
PA1041		probable outer membrane protein precursor		4388614	4388646	2.87139
PA1070	braG	branched-chain amino acid transport protein BraG		4357853	4357901	2.76384
PA1090		hypothetical protein					4338645	4338711	2.74224	4338586	4338723	2.65208
PA1107	roeA	RoeA		4316122	4316143	2.88531
PA1118		hypothetical protein		4303248	4303261	2.69832
PA1122		probable peptide deformylase		4300423	4300459	2.9764
PA1128		probable transcriptional regulator		4294902	4294957	2.7291
PA1153		hypothetical protein		4267751	4267927	3.21954				4267761	4267930	3.06847
PA1157		probable two-component response regulator	+				4260968	4260983	2.63747	4261005	4261042	2.65487
PA1170		conserved hypothetical protein		4245712	4245751	2.99489
PA1173	napB	cytochrome c-type protein NapB precursor		4242621	4242670	2.74682
PA1175	napD	NapD protein of periplasmic nitrate reductase		4239747	4239809	2.62794
PA1176	napF	ferredoxin protein NapF		4239533	4239668	2.7493				4238918	4239247	2.86909
PA1177	napE	periplasmic nitrate reductase protein NapE		4238966	4239527	2.89752				4238918	4239247	2.86909
PA1188		hypothetical protein								4224985	4225022	2.58817
PA1190		conserved hypothetical protein		4223761	4223851	2.86775
PA1191		hypothetical protein		4223291	4223332	2.81569
PA1196		probable transcriptional regulator					4217860	4217968	2.98975
PA1209		hypothetical protein		4205454	4205521	3.03319
PA1239		hypothetical protein					4175037	4175058	2.76517	4175058	4175085	2.62948
PA1242	sprP	serine protease, subtilisin family								4171968	4172083	2.66302
PA1245	aprX	AprX	+				4165138	4165212	2.82789	4165155	4165274	2.60246
PA1262		probable major facilitator superfamily (MFS) transporter								4145027	4145064	2.72635
PA1267		hypothetical protein								4138609	4138662	3.005
PA1282		probable major facilitator superfamily (MFS) transporter					4122793	4122850	3.00172	4122638	4122892	2.91175
PA1289		hypothetical protein		4115183	4115214	2.88743
PA1321	cyoE	cytochrome o ubiquinol oxidase protein CyoE					4083210	4083230	2.68361	4082875	4082994	2.72324
PA1351		probable sigma-70 factor, ECF subfamily					4050884	4050980	2.71422	4050796	4051177	2.90982
PA1352		conserved hypothetical protein		4048423	4048466	3.00372				4048389	4048436	2.67958
PA1365		probable siderophore receptor		4037670	4037722	2.84916
PA1369		hypothetical protein								4032068	4032156	2.67983
PA1394		hypothetical protein								3999397	3999556	2.73669
PA1414		hypothetical protein	+				3977019	3977104	2.90523
PA1415		hypothetical protein					3976356	3976853	2.9125
PA1419		probable transporter					3970267	3970349	2.75203	3970218	3970394	2.73569
PA1422	gbuR	GbuR					3967687	3967706	2.6458	3967639	3967831	2.79268
PA1429		probable cation-transporting P-type ATPase					3960425	3960776	3.00171
PA1498	pykF	pyruvate kinase I								3889354	3889374	2.67507
PA1500		probable oxidoreductase					3885812	3885930	3.82553	3885518	3886102	3.30176
PA1501		conserved hypothetical protein					3885624	3885724	3.29852	3885518	3886102	3.30176
PA1509	tli4	Tli4								3876327	3876566	2.688
PA1522		hypothetical protein		3861207	3861260	2.85609
PA1523	xdhB	xanthine dehydrogenase		3858826	3858880	2.77617
PA1541		probable drug efflux transporter		3836845	3836867	2.82635
PA1542		hypothetical protein		3835787	3835978	3.03086
PA1544	anr	transcriptional regulator Anr					3834441	3834473	2.77132
PA1545		hypothetical protein					3833297	3833461	2.72032	3833299	3833576	3.0065
PA1546	hemN	oxygen-independent coproporphyrinogen III oxidase		3831908	3832797	2.77719
PA1555	ccoP2	Cytochrome c oxidase, cbb3-type, CcoP subunit		3822578	3822710	2.74273
PA1556	ccoO2	Cytochrome c oxidase, cbb3-type, CcoO subunit		3821342	3821390	2.68908
PA1557	ccoN2	Cytochrome c oxidase, cbb3-type, CcoN subunit		3819504	3819663	2.89683
PA1561	aer	aerotaxis receptor Aer		3815897	3815915	2.82062
PA1589	sucD	succinyl-CoA synthetase alpha chain								3783559	3783598	2.67315
PA1596	htpG	heat shock protein HtpG					3776373	3776552	2.68365
PA1604		hypothetical protein		3768598	3768675	2.69389
PA1613		hypothetical protein		3758845	3758925	3.05202				3758691	3758958	2.71826
PA1624		hypothetical protein					3748609	3748677	2.59083	3748279	3748929	2.78071
PA1633	kdpA	potassium-transporting ATPase, A chain					3738635	3738806	3.0178	3738628	3738984	3.06868
PA1669	icmF2	IcmF2					3696524	3696547	2.69355	3696339	3696413	2.67196
PA1673		hypothetical protein	+				3690375	3690438	2.81777
PA1708	popB	translocator protein PopB	+				3660064	3661055	2.98235	3660388	3661259	2.97054
PA1709	popD	Translocator outer membrane protein PopD precursor	+				3660064	3661055	2.98235	3660388	3661259	2.97054
PA1735		hypothetical protein		3637800	3637855	3.32422				3637154	3637447	2.95698
PA1752		hypothetical protein								3622501	3622757	2.75671
PA1755		hypothetical protein					3620422	3620485	2.96034
PA1756	cysH	3'-phosphoadenosine-5'-phosphosulfate reductase					3619876	3619947	3.30626
PA1777	oprF	Major porin and structural outer membrane porin OprF precursor	9	3593961	3594011	3.18098
PA1779		assimilatory nitrate reductase		3590885	3590899	2.65806				3591026	3591052	2.89001
PA1781.1		P11		3587024	3587058	2.76125				3587011	3587053	2.67084
PA1789		hypothetical protein		3577241	3577293	2.65865
PA1804	hupB	DNA-binding protein HU		3557002	3557016	2.74067
PA1841		hypothetical protein					3516560	3516642	2.94143
PA1866		hypothetical protein		3489272	3489312	2.84843
PA1886	polB	DNA polymerase II		3459238	3459323	2.88205
PA1898	qscR	quorum-sensing control repressor								3446370	3446448	2.72018
PA1909		hypothetical protein		3434502	3434848	3.15832				3434439	3435170	3.08802
PA1940		hypothetical protein		3393125	3393150	2.96548				3393040	3393144	2.69454
PA1942		hypothetical protein		3389604	3389653	3.19385				3389600	3390021	2.80896
PA1964		probable ATP-binding component of ABC transporter		3368804	3368826	2.93313
PA1972		conserved hypothetical protein								3362047	3362067	2.79696
PA1985	pqqA	pyrroloquinoline quinone biosynthesis protein A		3344004	3344058	2.93425
PA2006		probable major facilitator superfamily (MFS) transporter								3320916	3320973	2.7667
PA2023	galU	UTP--glucose-1-phosphate uridylyltransferase		3300276	3300344	2.84665
PA2024		probable ring-cleaving dioxygenase		3299699	3299725	2.71621
PA2042		probable transporter (membrane subunit)		3281837	3281981	3.13275				3281935	3281948	2.62409
PA2044		hypothetical protein		3279085	3279185	2.85226
PA2053	cynT	carbonate dehydratase		3268972	3269002	2.72683
PA2057		hypothetical protein								3264222	3264282	2.78875
PA2061		probable ATP-binding component of ABC transporter								3257578	3257613	2.81074
PA2119		alcohol dehydrogenase (Zn-dependent)		3183760	3184855	2.94836
PA2126	cgrC	CupA gene regulator C		3175663	3175723	2.92175
PA2127	cgrA	CupA gene regulator A		3174932	3175039	2.90864
PA2135		probable transporter		3164364	3164386	2.7285
PA2146		conserved hypothetical protein					3154188	3154303	2.99123	3153917	3154446	3.18001
PA2161		hypothetical protein		3134234	3134299	2.84266
PA2190		conserved hypothetical protein		3105933	3105953	2.86635				3105639	3105728	2.59787
PA2205		hypothetical protein		3091534	3091566	2.83465				3091380	3091582	2.71745
PA2212		conserved hypothetical protein								3083773	3083901	2.77276
PA2225		hypothetical protein		3067881	3067898	2.61084				3067826	3067961	2.74233
PA2261		probable 2-ketogluconate kinase					3025892	3025947	2.89839
PA2280		conserved hypothetical protein					3006370	3006380	2.61999	3006368	3006580	2.66934
PA2290	gcd	glucose dehydrogenase		2996119	2996444	2.83176				2995938	2996291	2.77446
PA2294		probable ATP-binding component of ABC transporter								2990794	2990897	2.81944
PA2296		hypothetical protein								2989912	2989996	2.76365
PA2297		probable ferredoxin		2988199	2988262	3.00787
PA2298		probable oxidoreductase		2988064	2988113	2.7462				2987975	2988032	2.75473
PA2309		hypothetical protein								2967832	2967929	2.88254
PA2315		hypothetical protein								2962380	2962451	2.69061
PA2317		probable oxidoreductase					2960506	2960526	2.88111	2960357	2960584	2.79002
PA2318		hypothetical protein					2959430	2959453	2.6732
PA2321		gluconokinase					2955630	2955655	2.77097
PA2342	mtlD	mannitol dehydrogenase		2928401	2928431	2.66744				2928766	2928841	2.75471
PA2366	hsiC3	predicted component of the type VI protein secretion system					2899383	2899400	2.61192	2899220	2899385	2.88036
PA2376		probable transcriptional regulator					2888151	2888529	3.53572	2888047	2888576	3.69282
PA2396	pvdF	pyoverdine synthetase F		2863454	2863488	2.58637				2863230	2863633	2.95059
PA2402		probable non-ribosomal peptide synthetase		2828801	2828816	2.77695				2829230	2829282	2.86359
PA2403		hypothetical protein								2827239	2827289	2.79697
PA2420		probable porin		2812835	2812877	2.73836				2812759	2812947	2.76398
PA2424	pvdL	PvdL		2807912	2807933	2.83224				2806218	2806238	2.75566
PA2426	pvdS	sigma factor PvdS								2793474	2793693	2.72077
PA2459		hypothetical protein		2756461	2756508	2.77549				2755799	2755836	2.93786
PA2460		hypothetical protein		2755311	2755353	2.91586				2755483	2755677	2.72969
PA2462		hypothetical protein		2740743	2740763	2.80021				2737711	2737751	2.7984
PA2469		probable transcriptional regulator		2728032	2728091	2.86429				2727984	2728047	2.59647
PA2493	mexE	Resistance-Nodulation-Cell Division (RND) multidrug efflux membrane fusion protein MexE precursor	9							2706798	2706833	2.66968
PA2500		probable major facilitator superfamily (MFS) transporter		2697366	2697416	2.73614
PA2511	antR	AntR								2687202	2687410	2.67021
PA2512	antA	anthranilate dioxygenase large subunit								2686065	2686391	2.70081
PA2513	antB	anthranilate dioxygenase small subunit								2684829	2684919	2.70206
PA2515	xylL	cis-1,2-dihydroxycyclohexa-3,4-diene carboxylate dehydrogenase	+							2683327	2683366	2.64133
PA2517	xylY	toluate 1,2-dioxygenase beta subunit								2681236	2681267	2.7179
PA2519	xylS	transcriptional regulator XylS								2679069	2679135	2.71246
PA2526	muxC	Multidrug efflux pump subunit AcrB		2667575	2667604	2.75395
PA2531		probable aminotransferase		2657387	2657412	2.68042
PA2538		hypothetical protein		2649663	2649707	2.88866
PA2550		probable acyl-CoA dehydrogenase		2632909	2633345	2.95779				2632866	2633345	2.77272
PA2571		probable two-component sensor		2608845	2609530	3.11253				2608730	2609485	2.92911
PA2620	clpA	ATP-binding protease component ClpA		2553488	2553554	2.70448
PA2634	aceA	isocitrate lyase AceA								2536424	2536497	2.79099
PA2676		probable type II secretion system protein								2493065	2493150	2.75144
PA2678		probable permease of ABC-2 transporter					2490428	2490462	2.84843	2490436	2490637	2.76034
PA2699		hypothetical protein								2462351	2462361	2.55964
PA2700	opdB	proline porin OpdB								2461900	2461934	2.73128
PA2747		hypothetical protein					2406850	2406945	2.83259
PA2753		hypothetical protein					2400491	2400995	2.95604
PA2754		conserved hypothetical protein					2400491	2400995	2.95604
PA2756		hypothetical protein		2398165	2398204	2.63977				2398053	2398164	2.69373
PA2759		hypothetical protein					2396127	2396375	2.93491
PA2778		hypothetical protein		2378794	2378849	2.70286
PA2790		hypothetical protein					2367989	2368158	2.85409
PA2822		conserved hypothetical protein					2339667	2339750	3.26531	2339750	2339975	2.76033
PA2826		probable glutathione peroxidase		2335309	2335359	2.9845				2335284	2335370	2.86889
PA2835		probable major facilitator superfamily (MFS) transporter								2327550	2327590	2.73847
PA2848		probable transcriptional regulator					2313230	2313258	2.75967	2313482	2313536	2.73734
PA2850	ohr	organic hydroperoxide resistance protein					2311839	2311889	3.00401	2311831	2311943	2.97335
PA2861	ligT	2'-5' RNA ligase					2301958	2301971	2.63747	2301788	2301809	2.88684
PA2864		conserved hypothetical protein		2299130	2299193	2.66188
PA2868		hypothetical protein					2294290	2294378	2.68512
PA2888	atuC	geranyl-CoA carboxylase, beta-subunit					2273700	2273800	2.77338	2273841	2273970	2.74325
PA2895		hypothetical protein		2265406	2265476	2.72368
PA2939		probable aminopeptidase								2219892	2219965	2.594
PA2958.1	rgsA	RgsA					2196967	2197025	2.75471	2196968	2197072	2.89018
PA2959		conserved hypothetical protein		2196714	2196726	2.93953
PA2995	nqrE	Na+-translocating NADH:quinone oxidoreductase subunit Nqr5		2162362	2162385	2.63839				2162290	2162424	2.62377
PA3006	psrA	transcriptional regulator PsrA					2148758	2148992	3.29002	2148845	2149034	3.51288
PA3013	foaB	fatty-acid oxidation complex beta-subunit								2141958	2142104	2.59395
PA3032	snr1	cytochrome c Snr1								2120502	2120585	2.62473
PA3040		conserved hypothetical protein		2111822	2111863	2.85993
PA3046		conserved hypothetical protein	+	2105779	2106313	3.52315				2105720	2106252	3.52078
PA3061	pelD	PelD								2089761	2089838	2.76429
PA3064	pelA	PelA	+							2081861	2082059	2.79823
PA3068	gdhB	NAD-dependent glutamate dehydrogenase		2079221	2079286	2.65326
PA3074		hypothetical protein					2068803	2068824	2.95013
PA3079		hypothetical protein		2062843	2062883	2.65683
PA3095	xcpZ	general secretion pathway protein M		2039824	2039864	2.87891
PA3106		probable short-chain dehydrogenase		2029273	2029429	2.72371
PA3126	ibpA	heat-shock protein IbpA		2006598	2007140	3.02714				2007124	2007138	2.76374
PA3136		probable secretion protein		1996915	1996931	2.79223				1996940	1996977	2.69042
PA3163	cmk	cytidylate kinase					1965178	1965225	3.03003
PA3179		conserved hypothetical protein		1946588	1946615	2.84662
PA3181		2-keto-3-deoxy-6-phosphogluconate aldolase		1944757	1944847	2.73813
PA3223	azoR3	AzoR3, azoreductase 3		1904548	1904619	3.04628
PA3237		hypothetical protein					1890579	1890945	3.05357	1890633	1890976	2.79013
PA3238		hypothetical protein					1890579	1890945	3.05357	1890633	1890976	2.79013
PA3261		hypothetical protein					1866763	1866950	2.7912	1866873	1866975	2.61229
PA3271		probable two-component sensor		1852570	1852616	2.86898
PA3277		probable short-chain dehydrogenase		1844933	1845220	3.00146
PA3278		hypothetical protein	+	1844933	1845220	3.00146
PA3283		conserved hypothetical protein		1839228	1839271	2.68333
PA3284		hypothetical protein		1839012	1839113	2.95482
PA3287		conserved hypothetical protein					1834754	1835864	3.00193
PA3289		hypothetical protein					1834754	1835864	3.00193	1834793	1834879	2.65447
PA3296	phoA	alkaline phosphatase	+							1824871	1824988	2.86249
PA3305.1	phrS	PhrS		1810323	1810588	3.1699	1810320	1810441	3.0898
PA3309		conserved hypothetical protein					1805045	1805119	2.84946
PA3317		hypothetical protein					1795823	1795892	2.8035
PA3327		probable non-ribosomal peptide synthetase					1778546	1778603	3.07128	1778750	1778779	2.60827
PA3336		probable major facilitator superfamily (MFS) transporter		1769881	1769964	2.87866
PA3337	rfaD	ADP-L-glycero-D-mannoheptose 6-epimerase		1769493	1769812	3.05666
PA3384	phnC	ATP-binding component of ABC phosphonate transporter	+							1725613	1725657	2.7541
PA3391	nosR	regulatory protein NosR					1720746	1721022	3.23333	1720616	1720761	2.63626
PA3407	hasAp	heme acquisition protein HasAp	+	1701853	1701876	2.83594
PA3444		conserved hypothetical protein								1665238	1665291	2.69236
PA3450		probable antioxidant protein		1659740	1659797	2.71428
PA3458		probable transcriptional regulator		1649860	1650015	2.93234
PA3479	rhlA	rhamnosyltransferase chain A					1623064	1623112	2.73921
PA3482	metG	methionyl-tRNA synthetase					1618307	1618656	2.9772	1618285	1618751	3.20383
PA3483		hypothetical protein					1618307	1618656	2.9772	1618285	1618751	3.20383
PA3498		probable oxidoreductase		1599790	1599824	2.97953
PA3518		hypothetical protein								1580422	1580490	2.7579
PA3531	bfrB	bacterioferritin					1565038	1565518	2.75091
PA3550	algF	alginate o-acetyltransferase AlgF					1538038	1538056	2.7353
PA3573		probable major facilitator superfamily (MFS) transporter					1509875	1509907	2.90644
PA3594		probable transcriptional regulator					1486772	1486904	2.93221	1486666	1487176	3.00377
PA3613		hypothetical protein		1467531	1467588	2.72873
PA3677	mexJ	multidrug efflux pump subunit AcrA		1395737	1395774	2.74733
PA3692	lptF	Lipotoxon F, LptF					1380417	1380485	2.77733	1380425	1380436	2.76139
PA3718		probable major facilitator superfamily (MFS) transporter		1350230	1350284	2.83468
PA3719	armR	antirepressor for MexR, ArmR		1349957	1350197	2.76491
PA3720		hypothetical protein		1349856	1349945	2.71804
PA3721	nalC	NalC					1348208	1348312	3.07021
PA3734		hypothetical protein								1329128	1329257	2.59113
PA3739		probable sodium/hydrogen antiporter					1323983	1324230	3.24699	1324021	1324268	3.48947
PA3741		hypothetical protein					1320865	1320918	2.94502
PA3762		hypothetical protein	+	1301109	1301145	3.07461
PA3766		probable aromatic amino acid transporter		1293344	1293373	2.87486				1293923	1293964	2.7737
PA3769	guaA	GMP synthase		1290130	1290186	2.6349				1290022	1290162	2.61997
PA3772		hypothetical protein								1285523	1285543	2.69338
PA3781		probable transporter		1275590	1275622	2.8274
PA3790	oprC	Putative copper transport outer membrane porin OprC precursor	9	1265980	1266041	2.67636
PA3811	hscB	heat shock protein HscB		1246143	1246204	2.68883
PA3835		hypothetical protein		1221396	1221434	2.76828
PA3843		hypothetical protein		1210680	1210735	2.72407
PA3880		conserved hypothetical protein					1167752	1167790	3.08263
PA3881		hypothetical protein	+				1167609	1167698	2.82857
PA3920		probable metal transporting P-type ATPase					1126603	1126750	2.79784
PA3921		probable transcriptional regulator		1123681	1124099	2.89023				1123670	1123965	2.749
PA3924		probable medium-chain acyl-CoA ligase								1116923	1117051	2.61963
PA3926		probable major facilitator superfamily (MFS) transporter					1114186	1114271	3.2454	1114150	1114327	2.77891
PA3928		hypothetical protein		1112129	1112164	2.69062
PA3938		probable periplasmic taurine-binding protein precursor					1099724	1099772	2.87643	1099663	1099676	2.58256
PA3943		conserved hypothetical protein		1095585	1095628	2.97155				1095523	1095577	2.60168
PA3944		conserved hypothetical protein		1093575	1093634	2.69602
PA3954		hypothetical protein		1080625	1080646	2.73611
PA3967		hypothetical protein					1069807	1069835	2.85066
PA3979		hypothetical protein					1056325	1056371	2.75265
PA3983		conserved hypothetical protein		1052197	1052219	2.66227
PA3996	lis	lipoate synthase		1038798	1038868	2.63405
PA4019		probable aromatic acid decarboxylase					1017392	1017456	2.74976
PA4022		probable aldehyde dehydrogenase								1012812	1012930	2.68228
PA4034	aqpZ	aquaporin Z					1001222	1001427	2.76785	1001225	1001413	3.03182
PA4061		probable thioredoxin					975131	975205	2.59621
PA4072		probable amino acid permease		965036	965080	2.68974
PA4081	cupB6	fimbrial subunit CupB6								954313	954409	2.77438
PA4084	cupB3	usher CupB3					947821	947842	2.69076	947717	947787	2.65567
PA4085	cupB2	chaperone CupB2					947420	947474	2.78555
PA4095		hypothetical protein	+							938233	938306	3.54917
PA4114		lysine decarboxylase		914138	914312	2.79263
PA4126		probable major facilitator superfamily (MFS) transporter		901360	901397	2.88171
PA4159	fepB	ferrienterobactin-binding periplasmic protein precursor FepB								861350	861451	2.62255
PA4236	katA	catalase		762022	762132	2.94101				761983	762078	2.69437
PA4250	rpsN	30S ribosomal protein S14		754224	754814	2.70672
PA4251	rplE	50S ribosomal protein L5		754224	754814	2.70672
PA4269	rpoC	DNA-directed RNA polymerase beta* chain		743339	743570	2.70206
PA4277.3		tRNA-Tyr					729884	729941	2.76638
PA4280	birA	BirA bifunctional protein		727813	728284	3.13077				727750	728284	3.21472
PA4284	recB	exodeoxyribonuclease V beta chain					4801681	4802282	3.10719	4801704	4802372	3.07011
PA4292		probable phosphate transporter		4816392	4816407	2.86096
PA4296	pprB	two-component response regulator, PprB		4820660	4820876	2.66357
PA4309	pctA	chemotactic transducer PctA	+	4837055	4837107	2.77814
PA4328		hypothetical protein		4856658	4856696	2.73701
PA4346		hypothetical protein		4875565	4875621	2.95333
PA4347		hypothetical protein					4876713	4876747	2.8202
PA4348		conserved hypothetical protein					4877022	4877081	2.73331
PA4351	olsA	1-acyl-sn-glycerol-3-phosphate acyltransferase					4880244	4880274	2.71019
PA4359		conserved hypothetical protein					4887471	4887522	2.8549
PA4367	bifA	BifA		4896643	4896730	2.84852				4896537	4896554	2.59484
PA4385	groEL	GroEL protein					4915450	4915580	2.64282
PA4387		conserved hypothetical protein					4917805	4917835	2.62162
PA4406	lpxC	UDP-3-O-acyl-N-acetylglucosamine deacetylase								4939224	4939283	2.62505
PA4421.1	rnpB	RNA component of RNaseP, RnpB		4956383	4956688	2.77398
PA4428	sspA	stringent starvation protein A					4961639	4961858	2.73271	4961481	4961963	2.97293
PA4470	fumC1	fumarate hydratase		4999796	4999820	2.66969				4999805	4999883	2.63822
PA4471		hypothetical protein								5000031	5000237	2.6929
PA4500		probable binding protein component of ABC transporter					5038149	5038218	2.85934
PA4502		probable binding protein component of ABC transporter		5040476	5040530	2.91938
PA4518		hypothetical protein								5059573	5059591	2.59121
PA4522	ampD	beta-lactamase expression regulator AmpD		5065100	5065150	2.86757
PA4523		hypothetical protein	+				5065484	5065533	2.57437
PA4539		hypothetical protein		5080055	5080095	2.84682
PA4542	clpB	ClpB protein					5087386	5087908	2.84963
PA4548		probable D-amino acid oxidase		5096472	5096516	2.8273
PA4570	rsmW	RsmW								5118181	5118256	2.57477
PA4571		probable cytochrome c	+	5119667	5119757	3.01528
PA4572	fklB	peptidyl-prolyl cis-trans isomerase FklB					5120593	5120660	2.71177
PA4581	rtcR	transcriptional regulator RtcR					5130662	5130682	2.76734	5130422	5130567	2.66442
PA4587	ccpR	cytochrome c551 peroxidase precursor		5137150	5137361	2.80761
PA4591		hypothetical protein		5142126	5142189	3.0403
PA4595		probable ATP-binding component of ABC transporter					5147187	5147567	2.71667	5146884	5148017	3.0652
PA4596	esrC	stress-regulated repressor of the mexCD-oprJ multidrug efflux operon	9	5149031	5149116	2.78117
PA4598	mexD	Resistance-Nodulation-Cell Division (RND) multidrug efflux transporter MexD	9				5153739	5153919	3.07645	5153564	5154087	3.11664
PA4605		conserved hypothetical protein					5163518	5163601	2.65619
PA4607		hypothetical protein		5166447	5166519	2.7817
PA4609	radA	DNA repair protein RadA		5167925	5167975	2.93134
PA4610		hypothetical protein		5168814	5168914	3.17876
PA4611		hypothetical protein		5169398	5169478	2.90985
PA4613	katB	catalase					5171589	5171685	3.07202
PA4614	mscL	conductance mechanosensitive channel		5172697	5172733	2.91027
PA4619		probable c-type cytochrome					5178756	5178766	2.79365
PA4623		hypothetical protein								5183915	5183982	2.75594
PA4625	cdrA	cyclic diguanylate-regulated TPS partner A, CdrA	+				5186921	5186938	2.72414	5192815	5193126	2.76119
PA4638		hypothetical protein		5206615	5206689	2.78731
PA4654		probable major facilitator superfamily (MFS) transporter								5221553	5221662	2.80391
PA4673.12		RGP42		5249591	5249787	2.96845				5249552	5249782	3.03825
PA4704	cbpA	cAMP-binding protein A		5295162	5295194	2.83858
PA4726.1	P36	ncRNA P36		5320497	5320554	2.96407
PA4726.11	crcZ	CrcZ		5320679	5321043	2.95968				5320587	5321039	3.3281
PA4726.2	P30	P30					5320661	5320977	3.02789	5320587	5321039	3.3281
PA4738		conserved hypothetical protein		5334610	5334624	2.93469
PA4761	dnaK	DnaK protein					5359196	5359295	2.75132
PA4762	grpE	heat shock protein GrpE					5361224	5361732	2.7292
PA4781		cyclic di-GMP phosphodiesterase		5382337	5382354	2.81117
PA4790		conserved hypothetical protein		5390512	5390565	2.80569
PA4810	fdnI	nitrate-inducible formate dehydrogenase, gamma subunit					5409027	5409103	2.70859
PA4812	fdnG	formate dehydrogenase-O, major subunit					5413173	5413252	2.66341	5413040	5413172	2.64405
PA4822		hypothetical protein	+				5425998	5426116	2.82403
PA4857	tspR	small neutral amino acid transporter SnatA, MarC family								5467348	5467433	2.69006
PA4869		hypothetical protein					5479945	5479996	2.82587
PA4879		conserved hypothetical protein					5487651	5487798	2.836	5487715	5487822	2.69137
PA4884		hypothetical protein								5491913	5491953	2.81371
PA4937	rnr	exoribonuclease RNase R					5550807	5550939	2.74963	5550831	5551024	2.71541
PA4941	hflC	protease subunit HflC					5556976	5557190	2.65949	5556976	5557133	2.68075
PA4963		hypothetical protein					5583259	5583363	2.84152	5583253	5583490	3.12415
PA4982		probable two-component sensor								5608340	5608422	2.8589
PA5005		probable carbamoyl transferase		5636577	5636600	3.0052
PA5006		hypothetical protein					5637388	5637698	2.92635	5637424	5637742	2.73951
PA5016	aceF	dihydrolipoamide acetyltransferase		5652660	5652726	2.8042
PA5025	metY	homocysteine synthase		5668973	5668996	2.85
PA5027		hypothetical protein		5669671	5670634	2.96889
PA5037		hypothetical protein		5684855	5684915	2.69793
PA5051	argS	arginyl-tRNA synthetase		5701908	5702007	3.11642
PA5053	hslV	heat shock protein HslV		5704660	5705048	2.75751
PA5054	hslU	heat shock protein HslU		5705254	5705328	2.68302
PA5057	phaD	poly(3-hydroxyalkanoic acid) depolymerase					5710080	5710353	2.99432	5710168	5710369	2.85169
PA5084	dguA	glycine/D-amino acid oxidase								5735248	5735303	2.74553
PA5086		hypothetical protein								5737034	5737144	2.62111
PA5090	vgrG5	Uncharacterized conserved protein, implicated in type VI secretion and phage assembly	9				5741709	5741739	2.74834	5742353	5742382	2.73618
PA5132		hypothetical protein		5791943	5791955	2.78405
PA5149		conserved hypothetical protein		5809962	5809981	2.69857
PA5156		hypothetical protein					5816750	5816876	3.57051	5816652	5817040	3.21592
PA5157		probable transcriptional regulator		5817458	5817513	2.85319
PA5158		probable outer membrane protein precursor		5819142	5819200	2.84495
PA5159		multidrug resistance protein		5819756	5819817	3.03813
PA5179		probable transcriptional regulator					5843385	5843412	2.82542	5843321	5843405	2.62283
PA5183.01	phrX	ncRNA phrX					5848020	5848069	3.08985
PA5203	gshA	glutamate--cysteine ligase		5869930	5870002	2.87031				5870017	5870184	2.74474
PA5207		probable phosphate transporter					5874482	5874509	2.99217
PA5210		probable secretion pathway ATPase		5877260	5877513	2.937				5877174	5877389	2.82968
PA5211		conserved hypothetical protein		5879677	5879696	2.96735
PA5272	cyaA	adenylate cyclase		5948859	5948914	2.70898
PA5290		conserved hypothetical protein	+	5965767	5965827	2.73419
PA5296	rep	ATP-dependent DNA helicase Rep		5976607	5976764	2.80339				5976595	5976899	2.84513
PA5344	oxyR	OxyR					6024603	6024677	3.2168
PA5346	sadB	SadB		6028621	6028673	2.65123
PA5362		conserved hypothetical protein					6041294	6041346	2.8794	6041331	6041457	2.64699
PA5370		probable major facilitator superfamily (MFS) transporter		6058048	6058118	3.06939				6058016	6058037	2.6101
PA5375	betT1	choline transporter BetT								6065331	6065372	2.68863
PA5381		hypothetical protein		6072133	6072190	2.81217
PA5398	dgcA	DgcA, Dimethylglycine catabolism	+	6089691	6089704	2.58325				6089430	6090116	2.78936
PA5399	dgcB	DgcB, Dimethylglycine catabolism		6090550	6090598	2.7214
PA5415	glyA1	serine hydroxymethyltransferase	+							6106961	6107160	2.68328
PA5419	soxG	sarcosine oxidase gamma subunit	+	6112571	6112608	2.81363
PA5427	adhA	alcohol dehydrogenase		6119137	6120324	2.79315
PA5429	aspA	aspartate ammonia-lyase		6122843	6122968	2.69406
PA5435		probable transcarboxylase subunit	+				6128533	6128584	2.67227
PA5440		probable peptidase		6136174	6136239	2.83808
PA5442		conserved hypothetical protein								6141217	6141270	2.71153
PA5446		hypothetical protein		6147758	6148049	2.98498
PA5475		hypothetical protein					6177222	6177556	2.76601
PA5487		hypothetical protein		6190629	6190667	2.7559
PA5492		conserved hypothetical protein		6195658	6195713	2.73395
PA5495	thrB	homoserine kinase		6200018	6200097	2.86157
PA5511	mifR	MifR					6216045	6216085	2.68246	6216071	6216178	2.63889
PA5538	amiA	N-acetylmuramoyl-L-alanine amidase					6243082	6243131	2.80513	6243029	6243060	2.69545
PA5555	atpG	ATP synthase gamma chain		6262132	6262174	2.8985
